# Supplementary material for: Pdgfab/Pdgfra-mediated chemoattraction guides the migration of sclerotome-derived fibroblast precursors in zebrafish
Source: PLoS Biol. 2025 Sep 2;23(9):e3003365. doi: 10.1371/journal.pbio.3003365 (PMC12425304; doi:10.1371/journal.pbio.3003365)
Supplement: S1 Data — (XLSX) [file pbio.3003365.s008.xlsx]

## Sheet: Fig 1E
	nkx3.1 expression area (%)
Embryo #	pdgfra+/+	pdgframRFP/+	pdgframRFP/mRFP
1	49	29.5	31.1
2	45.8	31.7	23.5
3	53.1	29.8	33.6
4	46.2	33.1	33.5
5	42.1	39.2	22.1
6	43.4	39.8	19.8
7	50	41.7	32.4
8	50.1	36.2	26.9
9	43.2	37.4	27
10	47.2	49.9	26.4
11	43.8	39.5	30
12	45.3	43	32.6
13	37.2	46.9	40.8
14	54.6	36.6	32.2
15		48.5
16		45.4
17		40.1
18		34.5
19		37.7
20		43.9
21		40
22		29.4
23		43.2

## Sheet: Fig 2C
	# Tenocytes
Embryo #	pdgfra+/+	pdgframRFP/+	pdgframRFP/mRFP
1	17	8.7	3
2	14.7	8.3	1.7
3	17.3	10.3	1.7
4	18	11	4.3
5	15.7	13	2.3
6	17	11.3	2.7
7	20.7	11.7	4
8		12	3.7
9		9
10		17.3

## Sheet: Fig 2D
	# Fin mesenchymal cells
Embryo #	pdgfra+/+	pdgframRFP/+	pdgframRFP/mRFP
1	82	43	17
2	80	50	20
3	76	75	40
4	90	46	22
5	67	44	30
6	93	26	20
7	100	60	17
8	87	30	31
9	77	45	21
10	77	49
11	70	43
12	74	41
13	71	43
14	84	46
15	90	45
16	73	45
17	84	41
18	88
19	97
20	88
21	98
22	83
23	92
24	91

## Sheet: Fig 3F
	% EGFP+ cells around the notochord
Embryo #	+UAS:lyn-EGFP	+UAS:pdgfraΔK-EGFP
1	33	8
2	31	29
3	25	11
4	49	0
5	56	4
6	44	22
7	64	5
8		5
9		33
10		5
11		9
12		12
13		20
14		27
15		7
16		19

## Sheet: Fig 5C
	# Tenocytes
Embryo #	pdgfab+/+	pdgfab+/-	pdgfab-/-
1	17.3	16.5	9.8
2	19	15.3	8.5
3	17.8	11.8	9.8
4	21.3	14.8	10.8
5	19	16.5	12.8
6		15.8

## Sheet: Fig 5D
	# Fin mesenchymal cells
Embryo #	pdgfab+/+	pdgfab+/-	pdgfab-/-
1	90	83	85
2	79	68	59
3	86	63	68
4	89	70	95
5	106	89	78
6		63

## Sheet: Fig 6C
	Proportion of Cells % (n)
Expressing Tissue	No Attraction	Attraction	Total
Muscle	6.9 (2)	93.1 (27)	100 (29)
Notochord	0 (0)	100 (16)	100 (16)
Spinal cord	16.7 (2)	83.3 (10)	100 (12)
Yolk Extension	13.6 (3)	86.4 (19)	100 (22)

## Sheet: Fig 6E
	Distance from ventral edge of the somite (μm)
Embryo #	Uninjected	Muscle	Notochord	Spinal cord	Yolk Extension
1	27.51	69.9	70.7	75.45	-20.75
2	22.794	66.81	81.7	75.44	-17.92
3	24.36	69.95	80.95	75.43	-14.1
4	19.79	51.8	72.3	73.88	-18.07
5	23.78	70.74	75.45	73.85	-21.22
6	26.8	60.52	81.2	67.59	-22
7	33.79	63.66	80.98	67.5	-18.86
8	27.51	77.81	64.45	80.95	-18.078
9		68.67	80.17	80.58	-18.07
10		73.88	73.098	72.31	-18.23
11		80.172	64.45		-22.79
12		65.38	60.52		-19.65
13		75.86	69.39		-22.79
14		55.02	57.37		-21.22
15		57.37	71.52		-22
16		63.66	81.74		-24.36
17		71.73			-24.36
18		59.73			-18.07
19		69.2			-23.58
20		64.45
21		65.31
22		64.45
23		66.81
24		58.16
25		69.95
26		71.63
27		69.02

## Sheet: Fig S1D
	# Total CC3+ cells			# nkx3.1+CC3+ cells
Embryo #	pdgfra+/+	pdgframRFP/+	pdgframRFP/mRFP	pdgfra+/+	pdgframRFP/+	pdgframRFP/mRFP
1	24	22	5	0	1	0
2	18	14	19	0	0	0
3	33	11	26	0	0	0
4	23	29	58	0	0	0
5	3	5	8	0	0	0
6	9	16	2	0	0	0
7	17	6		0	0
8	3	0		0	0
9		2			0
10		13			1
11		2			0
12		19			0
